# Supplementary material for: Tree Physiological Variables as a Proxy of Heavy Metal and Platinum Group Elements Pollution in Urban Areas
Source: Biology (Basel). 2023 Aug 29;12(9):1180. doi: 10.3390/biology12091180 (PMC10526008; doi:10.3390/biology12091180)
Supplement: Supplementary file 1 [file biology-12-01180-s001.zip]

Archive with 1 entries (1 files):
- biology-2561225-supplementary.pdf
